# Supplementary material for: ST3 beta-galactoside alpha-2,3-sialyltransferase 1 (ST3Gal1) synthesis of Siglec ligands mediates anti-tumour immunity in prostate cancer
Source: Commun Biol. 2024 Mar 6;7:276. doi: 10.1038/s42003-024-05924-0 (PMC10918101; doi:10.1038/s42003-024-05924-0)
Supplement: Supplementary file 4 — Supplementary Data [file 42003_2024_5924_MOESM4_ESM.xlsx]

## Sheet: Sheet1
1b
NAME	SIZE	NES	FDR q-val
HALLMARK_DNA_REPAIR	140	-2.28908	0
HALLMARK_FATTY_ACID_METABOLISM	146	-2.13938	0
HALLMARK_ANDROGEN_RESPONSE	89	-1.63188	0.00601149
HALLMARK_PEROXISOME	97	-1.44997	0.0238574
HALLMARK_UNFOLDED_PROTEIN_RESPONSE	102	-1.44785	0.0216542
HALLMARK_REACTIVE_OXYGEN_SPECIES_PATHWAY	46	-1.4004	0.0284602
HALLMARK_GLYCOLYSIS	190	-1.3275	0.0477977
HALLMARK_XENOBIOTIC_METABOLISM	187	-1.20358	0.129895
HALLMARK_CHOLESTEROL_HOMEOSTASIS	66	-1.15751	0.172655
HALLMARK_MTORC1_SIGNALING	183	-1.15297	0.166933
HALLMARK_BILE_ACID_METABOLISM	101	-0.957197	0.567573
2c
Veh	Enza
5232	12380
7602	12611
7781	10571
3j
EV	shST3
1643	913
1724	969
2177	1168
